# Supplementary material for: COVID-19 and Pregnancy: A Dangerous Mix for Bone Turnover and Metabolism Biomarkers in Placenta and Colostrum
Source: J Clin Med. 2024 Apr 6;13(7):2124. doi: 10.3390/jcm13072124 (PMC11012405; doi:10.3390/jcm13072124)
Supplement: Supplementary file 1 [file jcm-13-02124-s001.zip]

Archive with 1 entries (1 files):
- jcm-2903655-supplementary.pdf
